# Supplementary material for: Potassium and Boron Co-Doping of g-C3N4 Tuned CO2 Reduction Mechanism for Enhanced Photocatalytic Performance: A First-Principles Investigation
Source: Molecules. 2024 Nov 13;29(22):5339. doi: 10.3390/molecules29225339 (PMC11596514; doi:10.3390/molecules29225339)
Supplement: Supplementary file 1 [file molecules-29-05339-s001.zip]

Archive with 6 entries (5 files):
- molecules-3278517-supplementary/
- molecules-3278517-supplementary/Animation S1.mp4
- molecules-3278517-supplementary/Animation S2.mp4
- molecules-3278517-supplementary/Animation S3.mp4
- molecules-3278517-supplementary/Animation S4.mp4
- molecules-3278517-supplementary/molecules-3278517-supplementary.pdf
